# Supplementary material for: A Novel Cu(II)-Binding Peptide Identified by Phage Display Inhibits Cu2+-Mediated Aβ Aggregation
Source: Int J Mol Sci. 2021 Jun 25;22(13):6842. doi: 10.3390/ijms22136842 (PMC8269028; doi:10.3390/ijms22136842)
Supplement: Supplementary file 1 [file ijms-22-06842-s001.zip]

Archive with 1 entries (1 files):
- ijms-1210186-supplementary.pdf
